# Supplementary material for: Performance of a Deep Learning Reconstruction Method on Clinical Chest–Abdomen–Pelvis Scans from a Dual-Layer Detector CT System
Source: Tomography. 2025 Aug 25;11(9):94. doi: 10.3390/tomography11090094 (PMC12473457; doi:10.3390/tomography11090094)
Supplement: Supplementary file 1 [file tomography-11-00094-s001.zip]

Archive with 1 entries (1 files):
- tomography-3754597-supplementary.pdf
